# Supplementary material for: Exploring the causal pathway from ischemic stroke to atrial fibrillation: a network Mendelian randomization study
Source: Mol Med. 2020 Jan 15;26:7. doi: 10.1186/s10020-019-0133-y (PMC6964084; doi:10.1186/s10020-019-0133-y)
Supplement: Supplementary file 2 — Additional file 2. The basic characters of summary data used in this study. Details of instrumental invariables selected for each traits. [file 10020_2019_133_MOESM2_ESM.xlsx]

## Sheet: Table S1
Table S1 Basic characteristics of the ISGC (International Stroke Genetics Consortium)
Study Name	No. of IS cases	No. of controls	Sample size
ASGC	1162	1244	2406
BRAINS	371	2640	3011
GASROS_affy	485	3030	3515
GASROS_illumina	296	377	673
GEOS	448	498	946
HPS	588	571	1159
ISGS-SWISS	1014	1370	2384
MILANO	366	407	773
VISP	1723	1047	2770
WHI	306	2170	2476
WTCCC2-D	1174	797	1971
WTCCC2-UK	2374	5175	7549

## Sheet: Table S2
Table S2 Basic characteristics of the MAGIC (Meta-analyses of glucose and insulin-related traits consortium)
Study	Full name	Sample size	Population	Age
ALSPAC	The Avon Longitudinal Study of Parents and Children	>14000	Bristol UK	-
Amish Studies	Amish Studies	>30000	Old Order Amish (OOA)	-
ARIC	Atherosclerosis Risk in Communities Study	>51000	U.S.	35-84
BLSA	Baltimore Longitudinal Study of Aging	>1400	American	20-90
The Botnia Study	The Botnia Study	10000	Finland, Southern Sweden.	-
BWHHS	British Women's Heart and Health Study	-	-	-
The Busselton Health Study	The Busselton Health Study	4671	Busselton	-
Caerphilly Prospective Study	Caerphilly Prospective Study	-	-	-
Cardiovascular Health Study	Cardiovascular Health Study	4671	Busselton	>65
The CoLaus Study	The CoLaus Study	6188	Switzerland	35-75
CROAS	The Croatian Study	1000	Dalmatian island	18-93
Diabetes Genetics Initiative	Diabetes Genetics Initiative	2931	Finland, Sweden	-
DIAGEN	DIAbetes GENetic Study	6000	Saxony	-
deCODE Study	deCODE Study	10272	European	30-89
DEsIR Study	DEsIR Study	-	-	-
The Ely Study	The Ely Study	-	Caucasian	-
The Erasmus Rucphen Family Study	The Erasmus Rucphen Family Study	3000	European	-
Exeter Family Study of Childhood Health	Exeter Family Study of Childhood Health	1017	UK Caucasian	<2
The Fenland Study	The Fenland Study	8000	East Cambridgeshire	-
FUSION	Finland-United States Investigation of NIDDM Genetics Study	10128	European	-
FHS	Framingham Heart Study	5209	Massachusetts	-
French Obese Adults Cohort	French Obese Adults Cohort	-	-	-
GENDAI	Gene-Diet Attica Investigation (GENDAI)	920	Attica	-
GenomEUtwin	GenomEUtwin	1200000	Danish, Finnish, Italian, Dutch, English, Australian, Swedish	-
The GEMS Study	The GEMS Study	-	-	-
GHRAS	The Greek Health Randomised Aging Study	782	Greeks	>60
GLACIER	Gene-Lifestyle interactions And Complex traits Involved in Elevated disease Risk Study	19547	Northern Swedish county	-
Haguenau	Haguenau	-	France	-
HEALTH 2000	HEALTH 2000: Health and Functional Capacity of Finns - a national health survey	10000	-	>18
The Hertfordshire Cohort	The Hertfordshire Cohort	3000	Hertfordshire	60-75
The InCHIANTI Study	The InCHIANTI Study	-	-	-
The Inter99 Study	The Inter99 Study	61301	Denmark	-
KORA	Cooperative Health Research in the Region of Augsburg, Southern Germany	18000	Germany	-
MesyBePo	MesyBePo	>2000	Germany	-
METSIM	METSIM	-	-	-
MICROS	The Microisolates in South Tyrol Study	1175	Sardinia,Finland	-
NTR	Nederlands Tweelingen Register	-	-	-
The NHLBI Family Heart Study	The NHLBI Family Heart Study	14592	European	-
NFBC 1966	Northern Finland Birth Cohort 1966 Studies	12527	Finland	-
NSHD	MRC National Survey of Health and Development	5362	England	-
ORCADES	The Orkney Complex Disease Study	2100	Orkney	18-100
Oxford Biobank	Oxford Biobank	5000	England	30-50
Partners/Roche	Partners/Roche	1511	U.S.	-
Procardis	Procardis	-	-	-
PIVUS	Prospective Investigation of the Vasculature in Uppsala Seniors	1000	European	-
RISC	Relationship Between Insulin Sensitivity and Cardiovascular Risk study	1338	European	-
The Rotterdam Study	The Rotterdam Study	10994	Rotterdam	>55
The SardiNIA Project	The SardiNIA Project	6100	European	-
The Segovia Study	The Segovia Study	-	-	-
SORBS	SORBS	-	-	-
SFS	The STANISLAS Family Study	1006	France	-
SUVIMAX	SUVIMAX	13000	European	-
Twins UK	Twins UK	11000	England	16-85
Umeå	Umeå	-	-	-
ULSAM	Uppsala Longitudinal Study of Adult Men	-	Sweden	>50
Whitehall II	Whitehall II (also known as the Stress & Health Study)	10308	European	-

## Sheet: Table S3
Table S3 Basic characteristics of the GIANT
Study	Full name	cases	controls	Total sample size
BMI
AGES	Age, Gene/Environment Susceptibility-Reykjavik Study	-	-	3219
Amish HAPI Heart Study	Amish Heredity and Phenotype Intervention Heart Study	-	-	915
ARIC	Atherosclerosis Risk in Communities Study	-	-	15792
B58C	British 1958 birth cohort	-	-	4094
BRIGHT	The British Genetics of Hypertension (BRIGHT) Study	-	-	2000
CAD_WTCCC	WTCCC Coronary Heart Disease cases	-	-	2000
CAPS	Cancer Prostate in Sweden	1988	1025	3013
CHS	Cardiovascular Health Study	-	-	3228
CoLaus	Cohorte Lausannoise	-	-	6188
CROATIA	VIS (EUROSPAN) and KORCULA	-	-	795
deCODE	deCODE genetics sample set	-	-	38446
DGI	Diabetes Genetics Initiative of Broad Institute of Harvard and MIT, Lund University, and Novartis Institutes of BioMedical Research	1658	1595	3253
EGCUT	Estonian Genome Center, University of Tartu	-	-	1412
EPIC-Obesity Study	European Prospective Investigation into Cancer and Nutrition - Obesity Study	-	-	2566
Fenland	Fenland Study	-	-	1500
FRAM	Framingham Heart Study	-	-	9274
FTC	Finnish Twin Cohort	-	-	152 pairs
FUSION	Finland-United States Investigation of NIDDM Genetics	1161	1174	2335
GENMETS cases	Health 2000 / GENMETS substudy	932	948	1880
GerMiFS	German Myocard Infarct Family Study	-	-	2097
KORA	Cooperative Health Research in the Region of Augsburg, KOoperative Gesundheitsforschung in der Region Augsburg	-	-	3458
MICROS	MICROS (EUROSPAN)	-	-	1098
Migen	Myocardial Infarction Genetics Consortium	1420	1558	2978
NBS_WTCCC	WTCCC National Blood Service donors	-	-	1500
NFBC-1966	Northern Finland Birth Cohorts 1966	-	-	5654
NHS	The Nurses' Health Study	-	-	2368
NSPHS	Northern Sweden Population Health Study (EUROSPAN)	-	-	720
NTRNESDA	Netherlands Twin Register & the Netherlands Study of Depression and Anxiety	1860	1860	3720
ORCADES	Orkney Complex Disease Study (EUROSPAN)	-	-	719
PLCO	Prostate, Lung, Colorectal, and Ovarian Cancer Screening Trial	-	-	2298
RS-I	Rotterdam Study I	-	-	7983
RUNMC	Nijmegen Bladder Cancer Study and Nijmegen Biomedical Study	-	-	3081
SASBAC Cases	Swedish And Singapore Breast Association Consortium	803	764	1567
SEARCH/UKOPS	Studies of Epidemiology and Risk factors in Cancer Heredity / UK Ovarian Cancer Population Study	-	-	1710
SHIP	Study of Health in Pomerania	-	-	4310
T2D_WTCCC	WTCCC Type 2 Diabetes cases	-	-	1999
AE	Athero-Express Biobank Study	-	-	2512
ASCOT	Anglo-Scandinavian Cardiac Outcome Trial	-	-	3868
BLSA	Baltimore Longitudinal Study on Aging	-	-	848
BSN (BHS)	Busselton Health Study	-	-	1366
COROGENE	Genetic Predisposition of Coronary Heart Disease in Patients Verified with Coronary Angiogram	-	-	4130
DESIR	Data from an Epidemiological Study on the Insulin Resistance syndrome	-	-	731
DNBC	Danish National Birth Cohort - Preterm Delivery Study	-	-	1937
EGCUT-370	Estonian Genome Center, University of Tartu	-	-	866
EGCUT-OMNI	Estonian Genome Center, University of Tartu	-	-	1356
Erasmus Ruchphen Family Study (ERF)	Erasmus Rucphen Family Study	-	-	2726
FamHS	Family Heart Study	-	-	1486
FinGesture cases	Finnish Genetic Study of Arrhythmic Events	-	-	1103
GOOD	Gothenburg Osteoporosis and Obesity Determinants Study	-	-	1056
Health ABC	Health, Aging, and Body Composition Study	-	-	1655
HBCS	Helsinki Birth Cohort Study	-	-	1872
HERITAGE Family Study	Health, Risk Factors, Training and Genetics (HERITAGE) Family Study	-	-	500
InCHIANTI	Invecchiare in Chianti	-	-	1210
IPM (Mount Sinai BioMe)	The Charles Bronfman Institute for Personalized Medicine BioMe Biobank Program	-	-	3069
LifeLines	LifeLines Cohort study	-	-	9480
LLS	Leiden Longevity Study	-	-	2415
LOLIPOP_EW610	London Life Sciences Prospective Population Study	-	-	945
LOLIPOP_EWA	London Life Sciences Prospective Population Study	-	-	878
LOLIPOP_EWP	London Life Sciences Prospective Population Study	-	-	1006
MGS	Molecular Genetics of Schizophrenia/NIMH Repository Control Sample	-	-	2681
NELSON	Dutch and Belgian Lung Cancer Screening Trial	-	-	3082
PLCO2	Prostate, Lung, Colorectal, and Ovarian Cancer Screening Trial	-	-	4219
PROCARDIS	Precocious Coronary Artery Disease	-	-	13000
PROSPER/PHASE	The PROspective study of Pravastatin in the Elderly at Risk for vascular disease	-	-	5784
QFS	Quebec Family Study	-	-	951
QIMR	Twin study at Queensland Instutite of Medical Rearch	-	-	11930
RISC	Relationship between Insulin Sensitivity and Cardiovascular disease Study	-	-	1566
RSIII	Rotterdam Study III	-	-	3932
SHIP-TREND	Study of Health in Pomerania - TREND	-	-	997
Sorbs	Sorbs are self-contained population from Eastern Germany, European Descent	-	-	1097
TRAILS	Tracking Adolescents' Individual Lives Survey	-	-	1491
TWINGENE	TWINGENE	-	-	9836
TwinsUK	TwinsUK	-	-	5654
WGHS	Women's Genome Health Study	-	-	23294
YFS	The Cardiovascular Risk in Young Finns Study	-	-	2443
ADVANCE-CAD	Atherosclerotic Disease, VAscular FuNction, & GenetiC Epidemiology study	-	-	1679
AMC-PAS	Academic Medical Centre Amsterdam Premature Atherosclerosis Study	-	-	706
ARIC Metabochip	Atherosclerosis Risk in Communities	-	-	3330
B1958C	1958 British Birth Cohort	-	-	2359
BHS	Busselton Health Study	-	-	270
CARDIOGENICS	CARDIOGENICS	-	-	806
CLHNS	Cebu Longitudinal Health and Nutrition Survey (Offspring)	-	-	1858
D2D 2007	FIN-D2D study, 2007 cohort	-	-	2720
DESIR	Data from an Epidemiological Study on the Insulin Resistance syndrome	-	-	4993
DIAGEN	The DIAbetes GENetics Study	-	-	1535
DILGOM	Dietary, life style, and genetic determinants of obesity and metabolic syndrome	-	-	3997
DPS	Diabetes Prevention Study	-	-	522
DR'S EXTRA	DR'S EXTRA	-	-	1408
DUNDEE	DUNDEE	-	-	7544
EAS	Edinburgh Artery Study	-	-	733
EGCUT	Estonian Genome Center of University of Tartu	-	-	2619
Ely Study	MRC Ely Study	-	-	1625
EMIL (SWABIA)	Echinococcus Multilocularis and Internal Diseases in Leutkirch (EMIL) study	-	-	NA
EPIC-Norfolk T2D	EPIC (European Prospective Investigation into Cancer) Norfolk T2D case-Cohort Study	-	-	978 - cohort; 736 -T2D
FBPP	Family Blood Pressure Program: GenNet and HyperGEN studies	-	-	NA
Fenland	The Fenland Study	-	-	3217
FUSION stage 2	FUSION stage 2	-	-	2951
GLACIER	Gene x Lifestyle interactions And Complex traits Involved in Elevated disease Risk	-	-	6311
GXE	Kingston Gene-by-environment; subset of International Collaborative Study of Hypertension in Blacks (ICSHIB)	-	-	1039
HNR	Heinz Nixdorf Recall	-	-	4570
HUNT 2	The Nord-Trøndelag Health Study 2	-	-	1567
IMPROVE	Carotid Intima Media Thickness [IMT] and IMT-Progression as Predictors of Vascular Events in a High Risk European Population	-	-	3450
KORA S3	Cooperative Health Research in the Region of Augsburg (third survey), KOoperative Gesundheitsforschung in der Region Augsburg (dritte Studie)	-	-	3113
KORA S4	Cooperative Health Research in the Region of Augsburg (forth survey), KOoperative Gesundheitsforschung in der Region Augsburg (vierte Studie)	-	-	3028
Leipzig Adults	Leipzig adults	-	-	1005
LURIC	Ludwigshafen Risk and Cardiovascular Health Study	-	-	3316
MEC Metabochip	Multiethnic Cohort Study	-	-	455
METSIM	Metabolic Syndrome In Men	-	-	2176
MORGAM	MOnica Risk, Genetics, Archiving and Monograph	-	-	~4,800
MRC NSHD	MRC National Survey of Health & Development	-	-	5362
PIVUS	Prospective Investigation of the Vasculature in Uppsala Seniors	-	-	999
PROMIS	Pakistan Risk of Myocardial Infarction Study	-	-	3712
SardiNIA	SardiNIA Study on Aging	-	-	5190
SCARFSHEEP	Stockholm Coronary Artery Risk Factors/Stockholm Heart Epidemiology Progrgramme	-	-	3077
SPT	Spanish Town	-	-	1831
STR	Swedish Twin Registry	-	-	2702
TANDEM	Seychelles Family Study (TANDEM)	-	-	NA
THISEAS	The Hellenic study of Interactions between Snps and Eating in Atherosclerosis Susceptibility	-	-	1887
Tromsø	Tromsø 4	-	-	1421
ULSAM	Uppsala Longitudinal Study of Adult Men	-	-	1221
WHI Metabochip	Womens Health Initiative	-	-	2078
Whitehall	The Whitehall II study	-	-	3413
WTCCC-T2D	Wellcome Trust Case Control Consortium - T2D non GWAS	-	-	1335
HRS	Health and Retirement Study	-	-	12509
waist circumference
BLSA	Baltimore Longitudinal Study on Aging	-	-	844
COROGENE	Genetic Predisposition of Coronary Heart Disease in Patients Verified with Coronary Angiogram	-	-	1896
DESIR (GWAS)	Data from an Epidemiological Study on the Insulin Resistance syndrome	-	-	716
EGCUT-370	Estonian Genome Center, University of Tartu	-	-	866
EGCUT-OMNI	Estonian Genome Center, University of Tartu	-	-	1164
ERF	Erasmus Rucphen Family Study	-	-	2726
FamHS	Family Heart Study	-	-	1462
GOOD	Gothenburg Osteoporosis and Obesity Determinants Study	-	-	938
HBCS	Helsinki Birth Cohort Study	-	-	1723
Health ABC	Health, Aging, and Body Composition Study	-	-	1655
HERITAGE	Health, Risk Factors, Training and Genetics (HERITAGE) Family Study	-	-	500
HYPERGENES	HYPERGENES	404	370	774
InCHIANTI	Invecchiare in Chianti	-	-	1146
LifeLines	LifeLines Cohort study	-	-	8117
LLS	Leiden Longevity Study	-	-	630
LOLIPOP_EW610	London Life Sciences Prospective Population Study	-	-	927
LOLIPOP_EWA	London Life Sciences Prospective Population Study	-	-	513
LOLIPOP_EWP	London Life Sciences Prospective Population Study	-	-	651
PREVEND	Prevention of REnal and Vascular ENdstage Disease (PREVEND) Study	-	-	3624
PROCARDIS	Precocious Coronary Artery Disease	-	-	1045
QFS	Quebec Family Study	-	-	860
RISC	Relationship between Insulin Sensitivity and Cardiovascular disease Study	-	-	1031
RS-II	Rotterdam Study II	-	-	1911
RSIII	Rotterdam Study III	-	-	2006
SHIP-TREND	Study of Health in Pomerania - TREND	-	-	986
Sorbs	Sorbs are self-contained population from Eastern Germany, European Descent	-	-	876
TRAILS	Tracking Adolescents' Individual Lives Survey	-	-	1139
TWINGENE	TWINGENE	-	-	9123
TwinsUK	TwinsUK	-	-	3003
WGHS	Women's Genome Health Study	-	-	22888
YFS	The Cardiovascular Risk in Young Finns Study	-	-	1989
AGES Reykjavik~	Age, Gene/Environment Susceptibility-Reykjavik Study	-	-	3207
Amish	Amish Heredity and Phenotype Intervention Heart Study	-	-	900
ARIC	Atherosclerosis Risk in Communities Study	-	-	8104
B58C (T1DGC)	British 1958 birth cohort (Type 1 Diabetes Genetic Consortium controls)	-	-	2587
B58C (WTCCC)	British 1958 birth cohort (Wellcome Trust Case Control Consortium controls)	-	-	1422
BRIGHT	The British Genetics of Hypertension (BRIGHT) Study	-	-	1 960
CHS	Cardiovascular Health Study	-	-	3228
CoLaus	Cohorte Lausannoise	-	-	5408
deCODE	deCODE genetics sample set	-	-	5513
DGI	Diabetes Genetics Initiative of Broad Institute of Harvard and MIT, Lund University, and Novartis Institutes of BioMedical Research	958	469	1 317
EGCUT	Estonian Genome Center, University of Tartu	-	-	1412
EPIC-Obesity Study	European Prospective Investigation into Cancer and Nutrition - Obesity Study	-	-	2415
Fenland	Fenland Study	-	-	1402
FRAM	Framingham Heart Study	-	-	3267
FTC	Finnish Twin Cohort	-	-	138 pairs
FUSION	Finland-United States Investigation of NIDDM Genetics	1092	1171	2263
GENMETS	Health 2000 / GENMETS substudy	847	869	1726
KORA3	Cooperative Health Research in the Region of Augsburg, KOoperative Gesundheitsforschung in der Region Augsburg	-	-	1644
KORA4	Cooperative Health Research in the Region of Augsburg, KOoperative Gesundheitsforschung in der Region Augsburg	-	-	1814
NFBC-1966	Northern Finland Birth Cohorts 1966	-	-	4773
NHS	The Nurses' Health Study	-	-	2265
NTR & NESDA	Netherlands Twin Register & the Netherlands Study of Depression and Anxiety	1727	1789	3 516
ORCADES	Orkney Complex Disease Study (EUROSPAN)	-	-	697
PROCARDIS	Precocious Coronary Artery Disease	387	658	2573
RS-I	Rotterdam Study I	-	-	5373
SHIP	Study of Health in Pomerania	-	-	4092
T2D_WTCCC	WTCCC Type 2 Diabetes cases	-	-	1 903
VIS	VIS (EUROSPAN) and KORCULA	-	-	783
MICROS	MICROS (EUROSPAN)	-	-	293
ADVANCE-CAD controls	Atherosclerotic Disease, VAscular FuNction, & GenetiC Epidemiology study	892	662	1 554
ARIC Metabochip	Atherosclerosis Risk in Communities	-	-	3297
B1958C	1958 British Birth Cohort	-	-	2211
BHS	Busselton Health Study	-	-	262
CLHNS	Cebu Longitudinal Health and Nutrition Survey (Offspring)	-	-	1747
D2D 2007	FIN-D2D study, 2007 cohort	-	-	2688
DESIR (Metabochip)	Data from an Epidemiological Study on the Insulin Resistance syndrome	-	-	3925
DIAGEN	The DIAbetes GENetics Study	425	1034	1 459
DILGOM	Dietary, life style, and genetic determinants of obesity and metabolic syndrome	-	-	3938
DPS	Diabetes Prevention Study	-	-	472
DR'S EXTRA	DR'S EXTRA	-	-	1295
DUNDEE cases	DUNDEE cases	3313	3709	7022
EGCUT	Estonian Genome Center of University of Tartu - Cardiovascular Disease cases	1368	940	2308
Ely Study	MRC Ely Study	-	-	1600
EMIL	Echinococcus Multilocularis and Internal Diseases in Leutkirch (EMIL) study SWABIA	-	-	1623
EPIC-Norfolk Cohort	EPIC (European Prospective Investigation into Cancer) Norfolk T2D case-Cohort Study	-	-	963
EPIC-Norfolk T2D cases	EPIC (European Prospective Investigation into Cancer) Norfolk T2D case-Cohort Study	-	-	727
FBPP	Family Blood Pressure Program: GenNet and HyperGEN studies	-	-	1781
Fenland	The Fenland Study	-	-	3186
FUSION stage 2	FUSION stage 2	1039	1890	2929
GLACIER	Gene x Lifestyle interactions And Complex traits Involved in Elevated disease Risk	-	-	6047
GXE	Kingston Gene-by-environment; subset of International Collaborative Study of Hypertension in Blacks (ICSHIB)	-	-	613
HNR	Heinz Nixdorf Recall Study	-	-	4502
HUNT 2	The Nord-Trøndelag Health Study 2	578	756	1334
IMPROVE	Carotid Intima Media Thickness [IMT] and IMT-Progression as Predictors of Vascular Events in a High Risk European Population	-	-	3438
KORA S3	Cooperative Health Research in the Region of Augsburg (third survey), KOoperative Gesundheitsforschung in der Region Augsburg (dritte Studie)	-	-	3113
KORA S4	Cooperative Health Research in the Region of Augsburg (forth survey), KOoperative Gesundheitsforschung in der Region Augsburg (vierte Studie)	-	-	3028
Leipzig Adults	Leipzig adults	-	-	1005
LURIC	Ludwigshafen Risk and Cardiovascular Health Study	2218	637	2 897
METSIM	Metabolic Syndrome In Men	1109	925	2 014
MORGAM	MOnica Risk, Genetics, Archiving and Monograph	2052	2473	4 367
NSHD	MRC National Survey of Health & Development	-	-	988
PIVUS	Prospective Investigation of the Vasculature in Uppsala Seniors	-	-	968
PROMIS	Pakistan Risk of Myocardial Infarction Study	1846	1769	3615
SardiNIA	SardiNIA Study on Aging	-	-	5190
SCARFSHEEP	Stockholm Coronary Artery Risk Factors/Stockholm Heart Epidemiology Programme	1204	1695	2 899
SPT	Spanish Town; subset of International Collaborative Study of Hypertension in Blacks (ICSHIB)	-	-	904
STR	Swedish Twin Registry	-	-	1128
TANDEM	Seychelles Family Study (TANDEM)	-	-	492
THISEAS	The Hellenic study of Interactions between Snps and Eating in Atherosclerosis Susceptibility	501	946	1 447
Tromsø	Tromsø 4	709	709	1 418
ULSAM	Uppsala Longitudinal Study of Adult Men	-	-	1094
WHI Metabochip	Womens Health Initiative	-	-	2046
Whitehall	The Whitehall II study	-	-	2234
WTCCC-T2D	Wellcome Trust Case Control Consortium - T2D non GWAS	-	-	1 031

## Sheet: Table S4
Table S4 Basic characteristics of the AFGen (Atrial Fibrillation Consortium)
Study	Design		Sample size	Controls	Cases	Males [%]	Population
AGES	Cohort	Cohort	2989	2403	586	41	European
ARIC	Cohort	Cohort	8880	7460	1420	47	European
CHS	Cohort	Cohort	3201	1899	1302	39	European
FHS	Cohort	Cohort	8053	7268	785	45	European
MESA	Cohort	Cohort	2527	2372	155	48	European
MDCS	Cohort	Cohort	5758	4645	1113	43	European
PIVUS	Cohort	Cohort	949	795	154	50	European
PROSPER	Cohort	Cohort	5187	4686	501	48	European
TWINGENE	Cohort	Cohort	6813	6410	403	48	European
ULSAM	Cohort	Cohort	1120	826	294	100	European
WGHS	Cohort	Cohort	20856	19897	959	0	European
ANGES	Cohort	prev+inc	779	553	226	64	European
EGCUT 370	prev+inc	prev+inc	2259	2110	149	48	European
EGCUT Omni	prev+inc	prev+inc	6739	5697	1042	44	European
FINCAVAS	prev+inc	prev+inc	2879	1908	971	60	European
PHB (MEGA)	prev+inc	prev+inc	3976	3491	485	43	European
PHB (MEGA Ex)	prev+inc	prev+inc	3669	2861	808	51	European
PHB (MEG)	prev+inc	prev+inc	3771	3160	611	45	European
PREVEND	prev+inc	prev+inc	3554	3407	147	52	European
RS1	prev+inc	prev+inc	5947	4922	1025	41	European
RS2	prev+inc	prev+inc	1806	1660	146	46	European
RS3	prev+inc	prev+inc	3030	2909	121	44	European
SHIP	prev+inc	prev+inc	1917	1811	106	48	European
UK Biobank	prev+inc	prev+inc	351017	334953	16064	46	European
ARIC	Cohort	Cohort	2768	2490	278	37	African American
CHS	Cohort	Cohort	796	542	254	37	African American
prev, prevalent;inc, incident.

## Sheet: Table S5
Table S5 Basic characteristics of the MRC-IEU (MRC Integrative Epidemiology Unit)
Study	Number of samples
UK10K_COHORT_ALSPAC	1927
UK10K_COHORT_ALSPAC	1927
UK10K_COHORT_TWINSUK	1854
UK10K_COHORT_TWINSUK	1854
UK10K_COHORT_IMPUTATION	3781
UK10K_NEURO_ABERDEEN	392
UK10K_NEURO_ASD_BIONED	77
UK10K_NEURO_ASD_FI	84
UK10K_NEURO_ASD_GALLAGHER	77
UK10K_NEURO_ASD_MGAS	97
UK10K_NEURO_ASD_SKUSE	341
UK10K_NEURO_ASD_TAMPERE	55
UK10K_NEURO_EDINBURGH	234
UK10K_NEURO_FSZ	128
UK10K_NEURO_FSZNK	285
UK10K_NEURO_GURLING	48
UK10K_NEURO_IMGSAC	113
UK10K_NEURO_IOP_COLLIER	172
UK10K_NEURO_MUIR	175
UK10K_NEURO_UKSCZ	553
UK10K_OBESITY_GS	428
UK10K_OBESITY_SCOOP	985
UK10K_OBESITY_TWINSUK	68
UK10K_RARE_CHD	125
UK10K_RARE_CILIOPATHIES	122
UK10K_RARE_COLOBOMA	123
UK10K_RARE_FIND	124
UK10K_RARE_HYPERCHOL	125
UK10K_RARE_NEUROMUSCULAR	119
UK10K_RARE_SIR	121
UK10K_RARE_THYROID	123

## Sheet: Table S6
Table S6 Basic characteristics of the Neale Lab
Study	Full name	case	control	sample size
PGC	Psychiatric Genetics Consortium	-	-	20000
iPSYCH	The Lundbeck Foundation Initiative for Integrative Psychiatric Research	20000	35000	55000
PTSD	Posttraumatic stress disorder	5182	15548	20730
23andMe	23andMe	-	-	23000
WGSPD	The Whole Genome Sequencing in Psychiatric Disorders Consortium	-	-	-
SCHEMA	The Schizophrenia Exome Sequencing Meta-Analysis	20000	40000	60000
Epi25k	The international Epi25k consortium	-	-	12022
PTVs	Protein truncating variants	-	-	100304
ALSGEN	International Consortium on Amyotrophic Lateral Sclerophic Genetics	5000	10000	15000

## Sheet: Table S7
Table S7 Basic characteristics of the Astle W
Trait
Standard Abbreviation	Long Name	Unit	Cell Type	Total N
WBC	White blood cell count	per nL	Compound white cell	172435
Study	N females	Mean (SD) trait females	N males	Mean (SD) trait males
UK Biobank	47304	6.78 (1.63)	39560	6.84 (1.67)
UK BiLEVE	22510	7.16 (1.81)	22595	7.18 (1.81)
INTERVAL	20374	6.75 (1.60)	20092	6.18 (1.42)

## Sheet: Table S8
Table S8 SNPs selected as instrumental variables for IS
SNP	Effect_allele	Other_allele	Beta(logOR)	Se	Pvalue	F-statistic	Trait
rs10010247	T	C	-0.0779	0.0172	5.611e-06	20.5182	Ischemic stroke || id:1108
rs10172342	A	G	-0.0853	0.018	2.051e-06	22.4641	Ischemic stroke || id:1108
rs10403021	T	C	-0.0712	0.0172	3.382e-05	17.1395	Ischemic stroke || id:1108
rs10498410	T	C	-0.0754	0.0189	6.802e-05	15.9187	Ischemic stroke || id:1108
rs11192427	T	C	-0.1237	0.0302	4.294e-05	16.7811	Ischemic stroke || id:1108
rs11206825	A	G	-0.0726	0.0169	1.696e-05	18.4589	Ischemic stroke || id:1108
rs11250077	T	C	0.0652	0.0165	7.652e-05	15.6175	Ischemic stroke || id:1108
rs11599425	A	G	-0.1633	0.039	2.895e-05	17.5365	Ischemic stroke || id:1108
rs11600689	A	T	-0.0881	0.0221	6.89e-05	15.8948	Ischemic stroke || id:1108
rs11614829	T	C	0.1182	0.0259	5.021e-06	20.8333	Ischemic stroke || id:1108
rs11617947	T	C	0.0747	0.0184	4.846e-05	16.4853	Ischemic stroke || id:1108
rs11642089	A	G	-0.105	0.0245	1.837e-05	18.3718	Ischemic stroke || id:1108
rs11689743	A	G	0.0689	0.0177	0.0001	15.1556	Ischemic stroke || id:1108
rs11700410	A	C	-0.179	0.0437	4.159e-05	16.7817	Ischemic stroke || id:1108
rs11895506	T	C	-0.1559	0.0401	0.0001018	15.1177	Ischemic stroke || id:1108
rs11920675	T	G	0.1343	0.0345	9.961e-05	15.1564	Ischemic stroke || id:1108
rs12038830	T	C	0.0811	0.0207	8.804e-05	15.3527	Ischemic stroke || id:1108
rs12158355	A	G	0.0762	0.0172	8.862e-06	19.6321	Ischemic stroke || id:1108
rs12200508	A	G	-0.0997	0.0257	0.0001064	15.0524	Ischemic stroke || id:1108
rs12343326	C	G	-0.0883	0.0222	7.031e-05	15.8235	Ischemic stroke || id:1108
rs12580178	A	G	0.0755	0.0186	5.013e-05	16.4801	Ischemic stroke || id:1108
rs12854156	A	G	0.298	0.0744	6.267e-05	16.0463	Ischemic stroke || id:1108
rs13015442	A	T	-0.2117	0.0536	7.873e-05	15.6026	Ischemic stroke || id:1108
rs13415338	T	C	0.0834	0.0213	8.916e-05	15.334	Ischemic stroke || id:1108
rs1360181	T	C	-0.0838	0.0213	8.56e-05	15.4815	Ischemic stroke || id:1108
rs1483968	T	C	0.1758	0.0431	4.526e-05	16.6409	Ischemic stroke || id:1108
rs1516316	C	G	0.0868	0.0194	7.383e-06	20.0241	Ischemic stroke || id:1108
rs1539958	A	G	0.0698	0.0165	2.333e-05	17.8997	Ischemic stroke || id:1108
rs1542125	T	C	0.1218	0.0273	8.067e-06	19.9107	Ischemic stroke || id:1108
rs1569471	T	G	0.0819	0.0197	3.218e-05	17.2875	Ischemic stroke || id:1108
rs16851055	A	G	-0.1097	0.022	6.338e-07	24.8726	Ischemic stroke || id:1108
rs17101115	C	G	-0.1154	0.0286	5.268e-05	16.2843	Ischemic stroke || id:1108
rs17102287	T	C	0.0952	0.0213	7.566e-06	19.9817	Ischemic stroke || id:1108
rs17126934	A	G	0.1153	0.0277	3.148e-05	17.3299	Ischemic stroke || id:1108
rs17130103	T	C	-0.2372	0.0565	2.653e-05	17.6292	Ischemic stroke || id:1108
rs17696736	A	G	-0.093	0.0172	5.969e-08	29.2478	Ischemic stroke || id:1108
rs17743748	T	C	-0.1192	0.0286	3.185e-05	17.3747	Ischemic stroke || id:1108
rs1786719	T	C	0.077	0.0168	4.828e-06	21.013	Ischemic stroke || id:1108
rs1870692	T	C	-0.0785	0.0189	3.17e-05	17.2549	Ischemic stroke || id:1108
rs1884816	T	C	0.089	0.0225	7.797e-05	15.6495	Ischemic stroke || id:1108
rs1949829	T	C	0.134	0.0314	2e-05	18.2161	Ischemic stroke || id:1108
rs1956225	T	G	0.1149	0.0266	1.608e-05	18.6631	Ischemic stroke || id:1108
rs2023938	T	C	-0.1267	0.0264	1.644e-06	23.0401	Ischemic stroke || id:1108
rs2074314	T	C	-0.0679	0.0166	4.171e-05	16.7347	Ischemic stroke || id:1108
rs2180448	A	C	-0.0878	0.0226	0.0001007	15.0957	Ischemic stroke || id:1108
rs2207005	C	G	-0.2063	0.0501	3.777e-05	16.9597	Ischemic stroke || id:1108
rs2238238	T	C	-0.102	0.0262	9.787e-05	15.1593	Ischemic stroke || id:1108
rs225132	T	G	0.1128	0.0208	6.27e-08	29.4224	Ischemic stroke || id:1108
rs2286453	A	C	0.1044	0.026	5.906e-05	16.1266	Ischemic stroke || id:1108
rs2375124	A	G	0.0921	0.0229	5.72e-05	16.1785	Ischemic stroke || id:1108
rs2585711	T	C	0.1322	0.0336	8.404e-05	15.4835	Ischemic stroke || id:1108
rs3108400	A	C	-0.1898	0.0476	6.657e-05	15.9025	Ischemic stroke || id:1108
rs3184504	T	C	0.0779	0.0159	9.952e-07	24.0119	Ischemic stroke || id:1108
rs4237031	A	G	0.1238	0.0234	1.156e-07	28.0018	Ischemic stroke || id:1108
rs428870	T	C	-0.0852	0.0218	9.533e-05	15.2774	Ischemic stroke || id:1108
rs4356209	A	T	-0.1613	0.0348	3.54e-06	21.4901	Ischemic stroke || id:1108
rs4445959	A	G	-0.0639	0.0164	9.752e-05	15.1843	Ischemic stroke || id:1108
rs4605333	A	T	0.1135	0.027	2.604e-05	17.6752	Ischemic stroke || id:1108
rs4669723	T	C	0.0702	0.0174	5.474e-05	16.2804	Ischemic stroke || id:1108
rs4741769	A	G	-0.0638	0.0161	7.165e-05	15.7064	Ischemic stroke || id:1108
rs4792143	T	C	-0.0963	0.0211	5.093e-06	20.8358	Ischemic stroke || id:1108
rs4842868	T	C	-0.0835	0.0191	1.28e-05	19.1169	Ischemic stroke || id:1108
rs489784	T	G	0.0643	0.0161	6.483e-05	15.9536	Ischemic stroke || id:1108
rs4953358	C	G	-0.0644	0.0165	9.457e-05	15.2365	Ischemic stroke || id:1108
rs528402	T	G	-0.0657	0.0168	8.823e-05	15.2966	Ischemic stroke || id:1108
rs5468	T	G	-0.1099	0.0267	3.976e-05	16.946	Ischemic stroke || id:1108
rs563616	A	G	0.1976	0.0473	2.925e-05	17.4562	Ischemic stroke || id:1108
rs617423	A	G	0.0681	0.0168	5.242e-05	16.4349	Ischemic stroke || id:1108
rs6456688	T	C	0.0688	0.0173	6.632e-05	15.8187	Ischemic stroke || id:1108
rs6561321	A	C	0.0756	0.0186	4.964e-05	16.5238	Ischemic stroke || id:1108
rs6739921	A	C	-0.2138	0.0476	6.948e-06	20.1799	Ischemic stroke || id:1108
rs6763538	T	C	0.1675	0.0397	2.465e-05	17.8053	Ischemic stroke || id:1108
rs6799196	A	G	0.0745	0.0178	2.959e-05	17.5215	Ischemic stroke || id:1108
rs6808949	T	C	-0.1103	0.0259	2.056e-05	18.1407	Ischemic stroke || id:1108
rs6845444	A	G	0.0697	0.0167	3.016e-05	17.4233	Ischemic stroke || id:1108
rs7081197	T	C	-0.11	0.0252	1.306e-05	19.0588	Ischemic stroke || id:1108
rs7085831	A	G	0.0903	0.0227	6.923e-05	15.8274	Ischemic stroke || id:1108
rs7094536	T	C	0.1027	0.0235	1.285e-05	19.1036	Ischemic stroke || id:1108
rs7123414	T	C	0.1145	0.026	1.048e-05	19.3989	Ischemic stroke || id:1108
rs7209164	A	G	-0.0656	0.0168	9.347e-05	15.2501	Ischemic stroke || id:1108
rs7224674	T	C	0.077	0.0187	3.734e-05	16.9587	Ischemic stroke || id:1108
rs7270354	A	G	0.0919	0.0233	7.902e-05	15.5598	Ischemic stroke || id:1108
rs748328	C	G	-0.1105	0.0256	1.624e-05	18.636	Ischemic stroke || id:1108
rs7545292	T	G	-0.141	0.0354	6.905e-05	15.8679	Ischemic stroke || id:1108
rs7611561	T	C	-0.1791	0.0415	1.565e-05	18.6295	Ischemic stroke || id:1108
rs7651268	T	C	-0.0762	0.019	5.915e-05	16.0876	Ischemic stroke || id:1108
rs7697505	A	T	0.0813	0.02	4.878e-05	16.5277	Ischemic stroke || id:1108
rs7857057	T	C	-0.0693	0.0161	1.569e-05	18.532	Ischemic stroke || id:1108
rs7863624	A	G	-0.0958	0.0232	3.56e-05	17.055	Ischemic stroke || id:1108
rs7874286	C	G	0.0856	0.0215	7.066e-05	15.8547	Ischemic stroke || id:1108
rs792842	A	C	-0.1112	0.028	7.293e-05	15.7754	Ischemic stroke || id:1108
rs8139289	T	C	0.1169	0.0295	7.601e-05	15.7062	Ischemic stroke || id:1108
rs867553	A	G	-0.1155	0.0291	7.021e-05	15.7567	Ischemic stroke || id:1108
rs904509	A	G	0.0617	0.0158	9.175e-05	15.2524	Ischemic stroke || id:1108
rs916904	A	G	0.0681	0.0169	5.551e-05	16.2409	Ischemic stroke || id:1108
rs919497	C	G	-0.1626	0.0368	9.878e-06	19.5281	Ischemic stroke || id:1108
rs9314308	C	G	-0.0761	0.0174	1.196e-05	19.1329	Ischemic stroke || id:1108
rs9513648	A	G	-0.0696	0.0169	3.762e-05	16.9645	Ischemic stroke || id:1108
rs9574288	T	C	0.1081	0.0246	1.093e-05	19.3149	Ischemic stroke || id:1108
rs963943	T	G	0.0807	0.02	5.394e-05	16.2846	Ischemic stroke || id:1108
rs9849518	T	C	0.1841	0.0392	2.706e-06	22.0632	Ischemic stroke || id:1108
rs9956301	A	G	-0.1302	0.0324	5.783e-05	16.1518	Ischemic stroke || id:1108

## Sheet: Table S9
Table S9 SNPs selected as instrumental variables for DBP
SNP	Effect_allele	Other_allele	Beta	Se	Pvalue	F-statistic	Trait
rs10195405	T	A	-0.0160234	0.00271074	3.4024e-09	34.9425	Diastolic blood pressure automated reading || id:UKB-a:359
rs1035673	C	T	-0.0148453	0.00251567	3.61324e-09	34.825	Diastolic blood pressure automated reading || id:UKB-a:359
rs10769253	A	G	-0.0197101	0.00323227	1.07592e-09	37.1865	Diastolic blood pressure automated reading || id:UKB-a:359
rs1077795	G	A	-0.0161264	0.00279601	8.04621e-09	33.2673	Diastolic blood pressure automated reading || id:UKB-a:359
rs1078721	T	C	-0.0204718	0.00307276	2.69903e-11	44.3897	Diastolic blood pressure automated reading || id:UKB-a:359
rs10840457	G	A	-0.020209	0.00264955	2.40278e-14	58.1811	Diastolic blood pressure automated reading || id:UKB-a:359
rs11021233	A	G	-0.0224533	0.00338229	3.17431e-11	44.0723	Diastolic blood pressure automated reading || id:UKB-a:359
rs11145807	G	A	-0.0156787	0.00252235	5.10871e-10	38.6396	Diastolic blood pressure automated reading || id:UKB-a:359
rs11153730	C	T	-0.0136777	0.00246168	2.75817e-08	30.8732	Diastolic blood pressure automated reading || id:UKB-a:359
rs11170386	T	C	-0.0162001	0.00272461	2.75299e-09	35.3548	Diastolic blood pressure automated reading || id:UKB-a:359
rs11191580	C	T	-0.0383235	0.00461086	9.48086e-17	69.0892	Diastolic blood pressure automated reading || id:UKB-a:359
rs112184198	A	G	-0.0245241	0.00403864	1.26195e-09	36.8755	Diastolic blood pressure automated reading || id:UKB-a:359
rs11222084	T	A	-0.0225083	0.00254363	8.88355e-19	78.3119	Diastolic blood pressure automated reading || id:UKB-a:359
rs113044050	T	C	-0.0195889	0.00356665	3.9714e-08	30.1659	Diastolic blood pressure automated reading || id:UKB-a:359
rs113397083	A	G	-0.0270889	0.00480697	1.74868e-08	31.7584	Diastolic blood pressure automated reading || id:UKB-a:359
rs114599974	G	C	-0.0302528	0.00550907	3.98932e-08	30.1573	Diastolic blood pressure automated reading || id:UKB-a:359
rs115262049	T	A	-0.0251972	0.00434888	6.88156e-09	33.5714	Diastolic blood pressure automated reading || id:UKB-a:359
rs11556924	T	C	-0.0161262	0.00252292	1.64094e-10	40.8585	Diastolic blood pressure automated reading || id:UKB-a:359
rs11605671	A	G	-0.0142929	0.00260541	4.11805e-08	30.0958	Diastolic blood pressure automated reading || id:UKB-a:359
rs11636952	C	T	-0.0292466	0.0026799	1.00685e-27	119.122	Diastolic blood pressure automated reading || id:UKB-a:359
rs116734066	T	C	-0.0237689	0.004267	2.54362e-08	31.0307	Diastolic blood pressure automated reading || id:UKB-a:359
rs11677058	G	A	-0.0141056	0.00248902	1.45338e-08	32.1178	Diastolic blood pressure automated reading || id:UKB-a:359
rs11771331	A	G	-0.0149806	0.00260775	9.22018e-09	33.0024	Diastolic blood pressure automated reading || id:UKB-a:359
rs11782222	A	G	-0.025731	0.00298123	6.1091e-18	74.5023	Diastolic blood pressure automated reading || id:UKB-a:359
rs11785458	C	T	-0.0181982	0.00255421	1.04468e-12	50.7663	Diastolic blood pressure automated reading || id:UKB-a:359
rs11928547	C	T	-0.0149846	0.0025081	2.31091e-09	35.6962	Diastolic blood pressure automated reading || id:UKB-a:359
rs12258967	G	C	-0.0256081	0.00269466	2.04761e-21	90.3244	Diastolic blood pressure automated reading || id:UKB-a:359
rs12454132	G	A	-0.0169904	0.00262664	9.91395e-11	41.8438	Diastolic blood pressure automated reading || id:UKB-a:359
rs12587011	A	G	-0.0146606	0.00261007	1.94527e-08	31.5513	Diastolic blood pressure automated reading || id:UKB-a:359
rs12656497	C	T	0.0254059	0.00250925	4.31978e-24	102.529	Diastolic blood pressure automated reading || id:UKB-a:359
rs12693302	A	G	-0.0232688	0.00257799	1.79081e-19	81.4775	Diastolic blood pressure automated reading || id:UKB-a:359
rs12712691	T	C	-0.0141256	0.00247191	1.10155e-08	32.6564	Diastolic blood pressure automated reading || id:UKB-a:359
rs12978472	G	C	-0.0345195	0.00369011	8.44341e-21	87.5199	Diastolic blood pressure automated reading || id:UKB-a:359
rs13090388	T	C	-0.0145947	0.00267545	4.89999e-08	29.7587	Diastolic blood pressure automated reading || id:UKB-a:359
rs13125101	A	G	0.033494	0.00270675	3.66959e-35	153.157	Diastolic blood pressure automated reading || id:UKB-a:359
rs13207082	G	A	-0.0221308	0.0038947	1.33025e-08	32.2898	Diastolic blood pressure automated reading || id:UKB-a:359
rs13212985	C	G	-0.0209944	0.00375669	2.29157e-08	31.2331	Diastolic blood pressure automated reading || id:UKB-a:359
rs13293465	T	C	-0.0146866	0.00258236	1.29195e-08	32.3466	Diastolic blood pressure automated reading || id:UKB-a:359
rs134041	C	T	-0.0151569	0.00248751	1.10793e-09	37.129	Diastolic blood pressure automated reading || id:UKB-a:359
rs13436194	G	A	-0.0146866	0.00248729	3.53761e-09	34.8667	Diastolic blood pressure automated reading || id:UKB-a:359
rs1353776	G	C	-0.0142293	0.00257147	3.14112e-08	30.6212	Diastolic blood pressure automated reading || id:UKB-a:359
rs1363976	C	T	-0.0143329	0.00247985	7.48879e-09	33.407	Diastolic blood pressure automated reading || id:UKB-a:359
rs1436138	G	A	-0.0156504	0.00257558	1.22998e-09	36.9252	Diastolic blood pressure automated reading || id:UKB-a:359
rs1509966	A	G	-0.0205605	0.00246482	7.3584e-17	69.5891	Diastolic blood pressure automated reading || id:UKB-a:359
rs1527351	C	T	-0.0160188	0.00259333	6.54437e-10	38.1564	Diastolic blood pressure automated reading || id:UKB-a:359
rs1530558	C	T	-0.0212982	0.00358929	2.96292e-09	35.2119	Diastolic blood pressure automated reading || id:UKB-a:359
rs1627925	T	C	-0.0176349	0.00248704	1.3368e-12	50.2819	Diastolic blood pressure automated reading || id:UKB-a:359
rs167479	T	G	-0.0266516	0.00246192	2.63446e-27	117.213	Diastolic blood pressure automated reading || id:UKB-a:359
rs1687295	C	T	-0.0162941	0.00277676	4.41389e-09	34.4354	Diastolic blood pressure automated reading || id:UKB-a:359
rs17717829	C	T	-0.0158655	0.0024733	1.41301e-10	41.1509	Diastolic blood pressure automated reading || id:UKB-a:359
rs17834627	C	T	-0.0157033	0.00258847	1.30756e-09	36.8059	Diastolic blood pressure automated reading || id:UKB-a:359
rs1872167	T	C	-0.0220319	0.00353733	4.71826e-10	38.795	Diastolic blood pressure automated reading || id:UKB-a:359
rs1966697	T	C	-0.0176851	0.00303478	5.63267e-09	33.961	Diastolic blood pressure automated reading || id:UKB-a:359
rs1984571	A	G	-0.0172763	0.00283072	1.0412e-09	37.2503	Diastolic blood pressure automated reading || id:UKB-a:359
rs198851	G	T	-0.0277902	0.00343765	6.28691e-16	65.3584	Diastolic blood pressure automated reading || id:UKB-a:359
rs200973	G	A	-0.0263231	0.00309881	1.99519e-17	72.1656	Diastolic blood pressure automated reading || id:UKB-a:359
rs2014590	T	C	-0.024481	0.00246481	3.03848e-23	98.6632	Diastolic blood pressure automated reading || id:UKB-a:359
rs2207231	G	A	-0.0229835	0.00402202	1.10182e-08	32.656	Diastolic blood pressure automated reading || id:UKB-a:359
rs223361	C	T	-0.0146318	0.0026149	2.20093e-08	31.3115	Diastolic blood pressure automated reading || id:UKB-a:359
rs2253829	C	G	-0.0169873	0.00285915	2.82944e-09	35.3017	Diastolic blood pressure automated reading || id:UKB-a:359
rs2274224	C	G	-0.02348	0.00248356	3.2768e-21	89.3932	Diastolic blood pressure automated reading || id:UKB-a:359
rs2301597	C	T	-0.0174863	0.00249498	2.41193e-12	49.1238	Diastolic blood pressure automated reading || id:UKB-a:359
rs2306363	T	G	-0.0215701	0.00304199	1.33629e-12	50.2829	Diastolic blood pressure automated reading || id:UKB-a:359
rs2348206	A	G	-0.0195662	0.00332804	4.12694e-09	34.5666	Diastolic blood pressure automated reading || id:UKB-a:359
rs2407685	G	A	-0.0145464	0.00264961	4.02192e-08	30.1415	Diastolic blood pressure automated reading || id:UKB-a:359
rs28374197	T	C	-0.0166449	0.00260558	1.68081e-10	40.8111	Diastolic blood pressure automated reading || id:UKB-a:359
rs28545584	A	G	-0.0153862	0.00281487	4.60544e-08	29.8788	Diastolic blood pressure automated reading || id:UKB-a:359
rs28661492	T	C	-0.0176865	0.00314899	1.94961e-08	31.5471	Diastolic blood pressure automated reading || id:UKB-a:359
rs3118904	A	G	0.0141159	0.00258699	4.85975e-08	29.7745	Diastolic blood pressure automated reading || id:UKB-a:359
rs3129817	A	G	-0.0243385	0.00347142	2.36904e-12	49.1591	Diastolic blood pressure automated reading || id:UKB-a:359
rs3132379	T	A	-0.0240644	0.00320347	5.83839e-14	56.4344	Diastolic blood pressure automated reading || id:UKB-a:359
rs34004783	G	C	-0.0213318	0.00259797	2.20297e-16	67.4263	Diastolic blood pressure automated reading || id:UKB-a:359
rs34165865	C	T	-0.0176617	0.00311118	1.37322e-08	32.228	Diastolic blood pressure automated reading || id:UKB-a:359
rs343011	G	T	-0.0205469	0.00291055	1.67477e-12	49.8395	Diastolic blood pressure automated reading || id:UKB-a:359
rs34811474	A	G	-0.0162117	0.00291185	2.58651e-08	30.9983	Diastolic blood pressure automated reading || id:UKB-a:359
rs35346340	C	G	0.0269601	0.00262322	8.98095e-25	105.643	Diastolic blood pressure automated reading || id:UKB-a:359
rs35444	G	A	-0.0197517	0.00252509	5.20844e-15	61.1919	Diastolic blood pressure automated reading || id:UKB-a:359
rs3739261	C	T	-0.0141077	0.00258129	4.62299e-08	29.8714	Diastolic blood pressure automated reading || id:UKB-a:359
rs3812	C	G	-0.0146185	0.00254997	9.88747e-09	32.8666	Diastolic blood pressure automated reading || id:UKB-a:359
rs39281	G	A	-0.0159581	0.00247924	1.223e-10	41.4334	Diastolic blood pressure automated reading || id:UKB-a:359
rs4076877	T	C	-0.0332513	0.00562615	3.42172e-09	34.9314	Diastolic blood pressure automated reading || id:UKB-a:359
rs4476839	A	G	-0.0212811	0.00367041	6.71641e-09	33.6185	Diastolic blood pressure automated reading || id:UKB-a:359
rs4930677	T	C	-0.0222212	0.00396675	2.12217e-08	31.3822	Diastolic blood pressure automated reading || id:UKB-a:359
rs4984496	G	T	-0.01934	0.00262652	1.79759e-13	54.2232	Diastolic blood pressure automated reading || id:UKB-a:359
rs504691	A	C	-0.0152561	0.00252452	1.51288e-09	36.5217	Diastolic blood pressure automated reading || id:UKB-a:359
rs507666	A	G	-0.0207113	0.0031598	5.58639e-11	42.9657	Diastolic blood pressure automated reading || id:UKB-a:359
rs535777	C	G	-0.0296472	0.00357377	1.0829e-16	68.8268	Diastolic blood pressure automated reading || id:UKB-a:359
rs55857306	A	G	-0.0393078	0.00332524	3.08695e-32	139.766	Diastolic blood pressure automated reading || id:UKB-a:359
rs56256623	A	C	-0.0210109	0.00316481	3.16471e-11	44.0779	Diastolic blood pressure automated reading || id:UKB-a:359
rs59549190	A	G	-0.017764	0.00261821	1.16458e-11	46.0364	Diastolic blood pressure automated reading || id:UKB-a:359
rs597808	G	A	-0.0383873	0.00246891	1.71155e-54	241.838	Diastolic blood pressure automated reading || id:UKB-a:359
rs6001795	A	G	-0.0174505	0.00306838	1.29238e-08	32.3457	Diastolic blood pressure automated reading || id:UKB-a:359
rs604723	C	T	0.0342291	0.00277107	4.82335e-35	152.615	Diastolic blood pressure automated reading || id:UKB-a:359
rs61148001	T	C	-0.0182281	0.00303349	1.86919e-09	36.1093	Diastolic blood pressure automated reading || id:UKB-a:359
rs62012629	A	C	-0.0211928	0.00280922	4.56903e-14	56.9168	Diastolic blood pressure automated reading || id:UKB-a:359
rs6271	T	C	-0.0363429	0.00470161	1.0795e-14	59.7563	Diastolic blood pressure automated reading || id:UKB-a:359
rs6487076	G	A	-0.0162027	0.00296104	4.4543e-08	29.9436	Diastolic blood pressure automated reading || id:UKB-a:359
rs650724	A	G	-0.0245025	0.00426754	9.38727e-09	32.9674	Diastolic blood pressure automated reading || id:UKB-a:359
rs6708660	C	T	-0.0169203	0.00251463	1.71405e-11	45.2789	Diastolic blood pressure automated reading || id:UKB-a:359
rs6983488	A	C	-0.0143676	0.00256442	2.11226e-08	31.3912	Diastolic blood pressure automated reading || id:UKB-a:359
rs708809	T	C	-0.0165695	0.00287814	8.56934e-09	33.1447	Diastolic blood pressure automated reading || id:UKB-a:359
rs7124266	G	T	-0.0151407	0.00262929	8.49482e-09	33.1615	Diastolic blood pressure automated reading || id:UKB-a:359
rs7200432	A	G	-0.0147752	0.00269461	4.17947e-08	30.0672	Diastolic blood pressure automated reading || id:UKB-a:359
rs7217916	G	A	-0.0145612	0.00253369	9.09035e-09	33.0299	Diastolic blood pressure automated reading || id:UKB-a:359
rs72677850	A	G	-0.0572747	0.00928244	6.82771e-10	38.0736	Diastolic blood pressure automated reading || id:UKB-a:359
rs72812818	C	G	-0.0231747	0.0026819	5.58977e-18	74.6777	Diastolic blood pressure automated reading || id:UKB-a:359
rs72831343	G	T	-0.0326703	0.00348198	6.47178e-21	88.0461	Diastolic blood pressure automated reading || id:UKB-a:359
rs72936986	C	A	-0.0188083	0.00274383	7.1561e-12	46.9909	Diastolic blood pressure automated reading || id:UKB-a:359
rs73030276	T	C	-0.0158215	0.00280372	1.67195e-08	31.8453	Diastolic blood pressure automated reading || id:UKB-a:359
rs73033340	G	A	-0.0410711	0.00704475	5.54719e-09	33.9908	Diastolic blood pressure automated reading || id:UKB-a:359
rs73606412	T	C	-0.0236635	0.00339456	3.15289e-12	48.5983	Diastolic blood pressure automated reading || id:UKB-a:359
rs739744	T	C	-0.0171471	0.00248908	5.63144e-12	47.4606	Diastolic blood pressure automated reading || id:UKB-a:359
rs76020419	T	G	-0.040681	0.00665952	1.00565e-09	37.3181	Diastolic blood pressure automated reading || id:UKB-a:359
rs7744284	T	C	-0.0140121	0.00246248	1.2698e-08	32.3802	Diastolic blood pressure automated reading || id:UKB-a:359
rs77924615	A	G	-0.022895	0.00311678	2.05144e-13	53.9638	Diastolic blood pressure automated reading || id:UKB-a:359
rs7838131	A	G	-0.0192869	0.00249272	1.01853e-14	59.8709	Diastolic blood pressure automated reading || id:UKB-a:359
rs78473917	C	T	-0.0230872	0.00346377	2.64504e-11	44.4295	Diastolic blood pressure automated reading || id:UKB-a:359
rs78845099	T	A	-0.0278065	0.0027639	8.31867e-24	101.231	Diastolic blood pressure automated reading || id:UKB-a:359
rs79321848	A	G	-0.0315855	0.00482046	5.67152e-11	42.9363	Diastolic blood pressure automated reading || id:UKB-a:359
rs7953257	T	A	-0.0296009	0.00254745	3.3165e-31	135.048	Diastolic blood pressure automated reading || id:UKB-a:359
rs7968960	A	C	-0.021916	0.00259536	3.07118e-17	71.3137	Diastolic blood pressure automated reading || id:UKB-a:359
rs877116	T	G	-0.0198676	0.00249887	1.86135e-15	63.2184	Diastolic blood pressure automated reading || id:UKB-a:359
rs882624	T	C	-0.0187304	0.00260878	6.99745e-13	51.5527	Diastolic blood pressure automated reading || id:UKB-a:359
rs889509	G	A	-0.0212673	0.00252197	3.38855e-17	71.1197	Diastolic blood pressure automated reading || id:UKB-a:359
rs891511	A	G	-0.0238878	0.00266726	3.38598e-19	80.2182	Diastolic blood pressure automated reading || id:UKB-a:359
rs9258375	G	A	-0.0245369	0.00377958	8.48396e-11	42.1481	Diastolic blood pressure automated reading || id:UKB-a:359
rs9390463	G	A	-0.0139182	0.00246576	1.65721e-08	31.8628	Diastolic blood pressure automated reading || id:UKB-a:359
rs9496614	C	T	-0.0165844	0.00286812	7.37516e-09	33.4368	Diastolic blood pressure automated reading || id:UKB-a:359
rs9577891	T	C	-0.0134786	0.00246966	4.82735e-08	29.7874	Diastolic blood pressure automated reading || id:UKB-a:359
rs9689079	G	A	-0.0169803	0.00297123	1.09862e-08	32.6616	Diastolic blood pressure automated reading || id:UKB-a:359
rs9795439	G	A	-0.0178663	0.00310043	8.29487e-09	33.2082	Diastolic blood pressure automated reading || id:UKB-a:359

## Sheet: Table S10
Table S10 SNPs selected as instrumental variables for SBP
SNP	Effect_allele	Other_allele	Beta	Se	Pvalue	F-statistic	Trait
rs1000423	T	C	0.0178076	0.00278823	1.69745e-10	40.7923	Systolic blood pressure automated reading || id:UKB-a:360
rs10073062	T	G	0.0192154	0.00267832	7.27829e-13	51.4761	Systolic blood pressure automated reading || id:UKB-a:360
rs1052486	G	A	0.0194526	0.00246342	2.8755e-15	62.3617	Systolic blood pressure automated reading || id:UKB-a:360
rs1053924	C	T	0.0162959	0.00264998	7.78471e-10	37.8176	Systolic blood pressure automated reading || id:UKB-a:360
rs10781976	T	G	0.0181107	0.00249654	4.04579e-13	52.6291	Systolic blood pressure automated reading || id:UKB-a:360
rs10817007	G	T	0.022057	0.00368018	2.05643e-09	35.9233	Systolic blood pressure automated reading || id:UKB-a:360
rs10852858	T	C	0.0152665	0.00248206	7.72141e-10	37.8336	Systolic blood pressure automated reading || id:UKB-a:360
rs10853912	T	C	0.0154364	0.00252003	9.05204e-10	37.5235	Systolic blood pressure automated reading || id:UKB-a:360
rs10857147	T	A	0.0371231	0.00271344	1.35285e-42	187.228	Systolic blood pressure automated reading || id:UKB-a:360
rs10883543	T	G	0.0310023	0.00392092	2.64746e-15	62.5247	Systolic blood pressure automated reading || id:UKB-a:360
rs11070245	G	T	0.0165231	0.00247084	2.27832e-11	44.722	Systolic blood pressure automated reading || id:UKB-a:360
rs11191580	C	T	-0.0511039	0.00460809	1.41954e-28	123.012	Systolic blood pressure automated reading || id:UKB-a:360
rs11616710	T	C	0.0261928	0.00432434	1.38785e-09	36.6899	Systolic blood pressure automated reading || id:UKB-a:360
rs11629120	C	T	0.0139846	0.00250806	2.46475e-08	31.0916	Systolic blood pressure automated reading || id:UKB-a:360
rs117319569	T	C	0.0354432	0.00546676	8.9807e-11	42.037	Systolic blood pressure automated reading || id:UKB-a:360
rs11867639	A	G	0.0158199	0.00251274	3.06095e-10	39.6402	Systolic blood pressure automated reading || id:UKB-a:360
rs11874246	T	C	0.0168837	0.00270012	4.03327e-10	39.1014	Systolic blood pressure automated reading || id:UKB-a:360
rs12258967	G	C	-0.0314431	0.00269308	1.72541e-31	136.346	Systolic blood pressure automated reading || id:UKB-a:360
rs12494304	T	C	0.0149533	0.00259995	8.85944e-09	33.0799	Systolic blood pressure automated reading || id:UKB-a:360
rs12656497	C	T	0.0317284	0.00250772	1.10947e-36	160.119	Systolic blood pressure automated reading || id:UKB-a:360
rs12694861	A	G	0.0137128	0.00251134	4.75505e-08	29.8166	Systolic blood pressure automated reading || id:UKB-a:360
rs12910173	A	G	0.0176821	0.00308985	1.04974e-08	32.7501	Systolic blood pressure automated reading || id:UKB-a:360
rs12967060	T	C	0.0166789	0.00278865	2.22033e-09	35.7741	Systolic blood pressure automated reading || id:UKB-a:360
rs13016772	T	C	0.016147	0.00289243	2.37275e-08	31.1657	Systolic blood pressure automated reading || id:UKB-a:360
rs13154549	G	A	0.0304527	0.0049085	5.50868e-10	38.4926	Systolic blood pressure automated reading || id:UKB-a:360
rs1438898	C	A	0.0157662	0.00284798	3.09826e-08	30.6477	Systolic blood pressure automated reading || id:UKB-a:360
rs1644318	C	T	0.0191463	0.00253852	4.62943e-14	56.8911	Systolic blood pressure automated reading || id:UKB-a:360
rs167479	T	G	-0.0270206	0.00246064	4.76446e-28	120.607	Systolic blood pressure automated reading || id:UKB-a:360
rs17056301	C	T	0.0187683	0.00283266	3.46234e-11	43.9024	Systolic blood pressure automated reading || id:UKB-a:360
rs17173238	G	A	0.015442	0.0027207	1.38196e-08	32.2155	Systolic blood pressure automated reading || id:UKB-a:360
rs17472844	G	A	0.0140009	0.0025355	3.35527e-08	30.4932	Systolic blood pressure automated reading || id:UKB-a:360
rs1757915	A	G	0.0157217	0.00256855	9.31873e-10	37.4667	Systolic blood pressure automated reading || id:UKB-a:360
rs17759661	A	C	0.0176359	0.00246056	7.6575e-13	51.3759	Systolic blood pressure automated reading || id:UKB-a:360
rs1813742	T	C	0.0184874	0.00249995	1.41653e-13	54.6919	Systolic blood pressure automated reading || id:UKB-a:360
rs1887320	A	G	0.0189434	0.00246586	1.56731e-14	59.0223	Systolic blood pressure automated reading || id:UKB-a:360
rs2004776	T	C	0.0199156	0.0028817	4.82004e-12	47.766	Systolic blood pressure automated reading || id:UKB-a:360
rs2052691	A	G	0.0189409	0.00271718	3.15794e-12	48.5953	Systolic blood pressure automated reading || id:UKB-a:360
rs2071303	C	T	0.0155202	0.00258617	1.96073e-09	36.0165	Systolic blood pressure automated reading || id:UKB-a:360
rs2177843	T	C	0.0235752	0.00349606	1.55022e-11	45.4759	Systolic blood pressure automated reading || id:UKB-a:360
rs2240980	G	C	0.0150024	0.00269963	2.7434e-08	30.8838	Systolic blood pressure automated reading || id:UKB-a:360
rs2288276	C	G	0.0240395	0.0040585	3.15965e-09	35.0866	Systolic blood pressure automated reading || id:UKB-a:360
rs2447607	T	C	0.0173542	0.00253771	8.01499e-12	46.7686	Systolic blood pressure automated reading || id:UKB-a:360
rs2493296	T	C	0.0244079	0.00358185	9.48787e-12	46.4381	Systolic blood pressure automated reading || id:UKB-a:360
rs2625344	C	T	0.0191231	0.00309156	6.19501e-10	38.2635	Systolic blood pressure automated reading || id:UKB-a:360
rs2627316	G	A	0.0193488	0.00246506	4.19934e-15	61.6158	Systolic blood pressure automated reading || id:UKB-a:360
rs2643826	T	C	0.0159963	0.00247743	1.07071e-10	41.6929	Systolic blood pressure automated reading || id:UKB-a:360
rs2782652	C	T	0.0160732	0.00247365	8.16247e-11	42.2235	Systolic blood pressure automated reading || id:UKB-a:360
rs2782980	C	T	0.0201907	0.00274063	1.74695e-13	54.2795	Systolic blood pressure automated reading || id:UKB-a:360
rs28667801	T	A	0.013983	0.0025154	2.71622e-08	30.9033	Systolic blood pressure automated reading || id:UKB-a:360
rs2971608	C	T	0.0208577	0.00297458	2.35453e-12	49.1713	Systolic blood pressure automated reading || id:UKB-a:360
rs2977334	T	G	0.0163764	0.00250833	6.64025e-11	42.6279	Systolic blood pressure automated reading || id:UKB-a:360
rs2980439	A	G	0.0139044	0.00246861	1.77775e-08	31.7262	Systolic blood pressure automated reading || id:UKB-a:360
rs301804	G	C	0.0175398	0.00266018	4.30362e-11	43.4764	Systolic blood pressure automated reading || id:UKB-a:360
rs34071855	G	C	0.020307	0.00260485	6.41581e-15	60.7805	Systolic blood pressure automated reading || id:UKB-a:360
rs34720456	A	G	0.0148929	0.00264673	1.83631e-08	31.6634	Systolic blood pressure automated reading || id:UKB-a:360
rs34896506	C	T	0.0210641	0.00322274	6.32438e-11	42.723	Systolic blood pressure automated reading || id:UKB-a:360
rs3817581	T	C	0.0185236	0.0024628	5.43519e-14	56.5754	Systolic blood pressure automated reading || id:UKB-a:360
rs3826537	G	A	0.0143161	0.00248513	8.38472e-09	33.1872	Systolic blood pressure automated reading || id:UKB-a:360
rs4110517	G	A	0.0209429	0.00304837	6.42272e-12	47.2028	Systolic blood pressure automated reading || id:UKB-a:360
rs4639796	A	G	0.0193279	0.0033558	8.44164e-09	33.1739	Systolic blood pressure automated reading || id:UKB-a:360
rs4754196	G	A	0.0213301	0.00245926	4.21421e-18	75.2359	Systolic blood pressure automated reading || id:UKB-a:360
rs4767332	A	C	0.0153792	0.00249916	7.57635e-10	37.8706	Systolic blood pressure automated reading || id:UKB-a:360
rs4932373	C	A	0.0285221	0.00262134	1.44014e-27	118.411	Systolic blood pressure automated reading || id:UKB-a:360
rs530655	C	T	0.0179108	0.00321148	2.44712e-08	31.1055	Systolic blood pressure automated reading || id:UKB-a:360
rs55678414	G	T	0.0344038	0.00528623	7.61763e-11	42.3591	Systolic blood pressure automated reading || id:UKB-a:360
rs55857306	A	G	-0.0437583	0.00332337	1.39427e-39	173.411	Systolic blood pressure automated reading || id:UKB-a:360
rs55925664	A	T	0.0256813	0.00316024	4.43938e-16	66.0444	Systolic blood pressure automated reading || id:UKB-a:360
rs56092448	T	C	0.0222382	0.00385896	8.28284e-09	33.2107	Systolic blood pressure automated reading || id:UKB-a:360
rs56388530	T	C	0.0171964	0.00287585	2.23945e-09	35.7572	Systolic blood pressure automated reading || id:UKB-a:360
rs57301765	A	G	0.0246655	0.00339001	3.44772e-13	52.9433	Systolic blood pressure automated reading || id:UKB-a:360
rs6026742	A	G	0.0315685	0.00383307	1.78965e-16	67.8356	Systolic blood pressure automated reading || id:UKB-a:360
rs6031400	T	C	0.0193023	0.00336629	9.81737e-09	32.8802	Systolic blood pressure automated reading || id:UKB-a:360
rs604723	C	T	0.0339376	0.00276968	1.64266e-34	150.176	Systolic blood pressure automated reading || id:UKB-a:360
rs62052916	T	A	0.0280169	0.00469123	2.34343e-09	35.6688	Systolic blood pressure automated reading || id:UKB-a:360
rs62059793	G	A	0.0156239	0.00277456	1.79174e-08	31.711	Systolic blood pressure automated reading || id:UKB-a:360
rs62368019	C	T	0.0159658	0.00271396	4.03652e-09	34.6095	Systolic blood pressure automated reading || id:UKB-a:360
rs62481856	A	G	0.0438786	0.0030902	9.56081e-46	201.681	Systolic blood pressure automated reading || id:UKB-a:360
rs6504213	C	T	0.01545	0.00250735	7.19676e-10	37.9708	Systolic blood pressure automated reading || id:UKB-a:360
rs6657049	A	G	0.0163161	0.002563	1.94268e-10	40.5285	Systolic blood pressure automated reading || id:UKB-a:360
rs6911827	T	C	0.0146853	0.00247006	2.7619e-09	35.3486	Systolic blood pressure automated reading || id:UKB-a:360
rs691830	G	A	0.0169409	0.00246289	6.06225e-12	47.3164	Systolic blood pressure automated reading || id:UKB-a:360
rs7017349	A	G	0.0155565	0.00249089	4.23378e-10	39.0066	Systolic blood pressure automated reading || id:UKB-a:360
rs709668	G	A	0.0178303	0.00307223	6.49327e-09	33.6845	Systolic blood pressure automated reading || id:UKB-a:360
rs7131442	T	A	0.0165257	0.00300358	3.7583e-08	30.2732	Systolic blood pressure automated reading || id:UKB-a:360
rs7189335	C	T	0.0135039	0.00246651	4.38139e-08	29.9758	Systolic blood pressure automated reading || id:UKB-a:360
rs72716117	C	T	0.0235062	0.00427719	3.89409e-08	30.2041	Systolic blood pressure automated reading || id:UKB-a:360
rs73098804	A	T	0.0211413	0.00368759	9.87102e-09	32.8698	Systolic blood pressure automated reading || id:UKB-a:360
rs73313573	T	C	0.0250422	0.00414912	1.58595e-09	36.4296	Systolic blood pressure automated reading || id:UKB-a:360
rs73437338	C	T	-0.0376464	0.00330752	5.20695e-30	129.577	Systolic blood pressure automated reading || id:UKB-a:360
rs743395	T	C	0.0146125	0.00258504	1.5806e-08	31.9546	Systolic blood pressure automated reading || id:UKB-a:360
rs7439366	C	T	0.015315	0.00246862	5.51616e-10	38.4901	Systolic blood pressure automated reading || id:UKB-a:360
rs745891	A	G	0.0326557	0.00397876	2.26689e-16	67.3698	Systolic blood pressure automated reading || id:UKB-a:360
rs75391241	G	A	0.0281575	0.00476084	3.33448e-09	34.9818	Systolic blood pressure automated reading || id:UKB-a:360
rs7553325	T	C	0.0147758	0.0024684	2.15329e-09	35.8338	Systolic blood pressure automated reading || id:UKB-a:360
rs75989961	G	T	0.024792	0.0044933	3.44029e-08	30.4446	Systolic blood pressure automated reading || id:UKB-a:360
rs76735299	A	G	0.0255304	0.00459216	2.70681e-08	30.91	Systolic blood pressure automated reading || id:UKB-a:360
rs77215306	A	G	0.0227733	0.0039775	1.03209e-08	32.7832	Systolic blood pressure automated reading || id:UKB-a:360
rs7753358	A	T	0.0144394	0.00250277	7.96549e-09	33.2871	Systolic blood pressure automated reading || id:UKB-a:360
rs7798991	C	T	0.0157002	0.00279878	2.02881e-08	31.4696	Systolic blood pressure automated reading || id:UKB-a:360
rs7835002	C	G	0.0151732	0.0025597	3.07446e-09	35.1396	Systolic blood pressure automated reading || id:UKB-a:360
rs7938342	A	T	0.0254576	0.00250027	2.40807e-24	103.688	Systolic blood pressure automated reading || id:UKB-a:360
rs924722	C	T	0.0178505	0.00306064	5.47284e-09	34.017	Systolic blood pressure automated reading || id:UKB-a:360
rs9294987	C	T	0.0138564	0.00247928	2.28692e-08	31.2369	Systolic blood pressure automated reading || id:UKB-a:360
rs9385405	C	G	0.022515	0.00247527	9.42791e-20	82.7469	Systolic blood pressure automated reading || id:UKB-a:360
rs9888615	C	T	0.0169538	0.00272346	4.81858e-10	38.7539	Systolic blood pressure automated reading || id:UKB-a:360

[truncated: 2 more sheets: Table S11, Table S12]
